# Supplementary material for: Assessment of normal myelination in infants and young children using the T1w/T2w mapping technique
Source: Front Neurosci. 2023 Feb 28;17:1102691. doi: 10.3389/fnins.2023.1102691 (PMC10011126; doi:10.3389/fnins.2023.1102691)
Supplement: Supplementary file 1 [file Data_Sheet_1.CSV]

Age	Dorsal_pons	Ventral_pons	Cerebellum	Thalamus	Caudate	Putamen	Pallidum	CC_genu	CC_splenium	IC_posterior	IC_anterior	WM_cst	WM_occipital	WM_temporal	WM_parietal	WM_frontal
4	1.46	1.47	1.33	1.27	1.31	1.42	1.28	0.939	0.992	1.72	1.44	1.32	1.29	1.04	1.05	1.21
0.1	1.083	0.73	0.603	0.882	0.849	0.955	1.049	0.911	0.921	1.048	0.827	0.713	0.613	0.609	0.551	0.6
0.3	0.87	0.67	0.67	0.71	0.7	0.74	0.79	0.68	0.684	1.01	0.69	0.69	0.64	0.65	0.63	0.64
0.5	1.35	0.77	0.67	1.04	0.82	1.07	1.21	0.836	0.901	1.5	0.98	0.59	0.58	0.5	0.48	0.5
0.5	1.02	0.67	0.67	0.767	0.69	0.8	1	0.715	0.648	1	0.73	0.68	0.61	0.598	0.59	0.59
0.5	0.858	0.699	0.721	0.771	0.723	0.78	0.76	0.678	0.768	1.009	0.718	0.712	0.657	0.649	0.632	0.636
0.6	1.24	0.962	0.846	0.947	0.929	0.985	0.994	0.889	0.914	1.226	0.938	0.925	0.743	0.798	0.673	0.846
0.6	1.064	0.792	0.741	0.883	0.722	0.923	0.957	0.856	0.719	1.094	0.69	0.689	0.641	0.646	0.638	0.705
0.9	1.066	0.783	0.769	0.844	0.788	0.91	0.85	0.818	0.564	1.211	0.77	0.768	0.611	0.558	0.548	0.6
0.9	1.5	1.14	1.51	1.33	1.2	1.285	1.407	0.97	0.94	1.759	1.008	1.152	1.112	1.029	1.041	1.117
1	1.161	0.877	0.732	0.809	0.718	0.968	1.137	0.727	0.585	1.196	0.711	0.732	0.69	0.585	0.581	0.575
1.5	0.822	0.698	0.767	0.691	0.718	0.728	0.732	0.701	0.638	0.875	0.69	0.685	0.65	0.647	0.655	0.678
1.5	1.071	0.955	1.036	0.904	0.955	1.053	1.002	0.869	0.87	1.174	0.942	0.962	0.757	0.758	0.717	0.834
2	1.117	1.081	1.082	0.978	1.017	1.093	1.075	0.855	0.826	1.194	1.059	0.94	0.817	0.722	0.747	0.808
2	1.258	1.134	1.223	1.035	1.115	1.252	1.211	0.781	0.982	1.402	1.129	1.035	0.833	0.77	0.763	0.859
2	0.975	0.739	0.885	0.77	0.753	0.879	0.851	0.649	0.683	1.047	0.724	0.754	0.65	0.587	0.573	0.611
2	1.524	1.16	1.617	1.41	1.258	1.36	1.474	1.03	1.048	1.673	1.005	1.122	0.954	1.055	0.972	1.06
2	1.125	0.952	0.954	0.915	0.94	1.008	0.986	0.865	0.827	1.177	0.904	0.838	0.733	0.731	0.595	0.791
2	1.197	1.142	1.217	1.139	1.19	1.209	1.182	1.048	1.115	1.462	1.124	1.083	0.992	0.928	0.987	1.058
2	1.476	1.251	1.456	1.158	1.187	1.296	1.272	1.017	0.938	1.837	1.18	1.25	0.969	0.946	0.92	1.071
2	1.27	1.204	1.366	1.083	1.159	1.279	1.135	0.886	0.887	1.502	1.125	1.129	0.945	0.651	0.828	0.901
2	1.121	0.973	1.009	0.839	0.883	0.961	0.977	0.651	0.528	1.303	0.836	0.969	0.657	0.638	0.612	0.745
3	1.674	1.617	1.73	1.354	1.525	1.637	1.435	1.202	1.363	2.039	1.475	1.435	1.315	1.019	1.247	1.201
2	1.415	1.416	1.534	1.265	1.427	1.53	1.371	1.101	1.046	1.935	1.318	1.432	1.073	1.081	0.999	1.151
3	1.563	1.523	1.725	1.333	1.37	1.527	1.371	1.009	1.065	2.093	1.295	1.418	1.176	0.986	1.067	1.137
3	1.178	1.155	1.246	1.084	1.115	1.156	1.071	0.877	0.92	1.396	1.065	1.138	0.911	0.881	0.873	0.961
3	1.462	1.428	1.531	1.133	1.188	1.259	1.09	0.941	1.115	1.729	1.023	1.27	1.037	0.877	0.975	0.976
4	1.269	1.22	1.388	1.145	1.217	1.236	1.135	0.9	0.865	1.476	1.168	1.14	0.95	0.906	0.978	0.897
4	1.273	1.27	1.405	1.098	1.165	1.224	1.109	0.981	1.025	1.524	1.111	1.296	0.995	0.854	0.901	0.946
4	1.328	1.392	1.477	1.287	1.214	1.296	1.221	1.161	1.322	1.632	1.261	1.237	1.132	1.035	1.055	1.141
5	1.29	1.31	1.1	1.11	1.23	1.175	1.147	0.98	1.05	1.388	1.223	1.079	1.036	0.896	0.928	1.012
5	1.497	1.502	1.307	1.297	1.34	1.384	1.237	1.292	1.152	1.655	1.444	1.437	1.257	1.135	1.213	1.227
5	1.444	1.402	1.268	1.191	1.222	1.295	1.249	1.187	1.279	1.55	1.382	1.347	1.222	1.126	1.077	1.185
5	1.645	1.787	1.611	1.434	1.503	1.54	1.361	1.509	1.397	2.015	1.635	1.627	1.429	1.208	1.379	1.358
6	1.466	1.483	1.57	1.278	1.338	1.409	1.268	1.189	1.235	1.603	1.299	1.313	1.212	1.106	1.162	1.164
6	1.415	1.476	1.537	1.148	1.214	1.316	1.253	1.292	1.259	1.569	1.375	1.341	1.159	0.976	0.968	1.167
6	1.478	1.575	1.589	1.161	1.186	1.264	1.235	1.343	1.336	1.575	1.394	1.307	1.285	1.102	1.097	1.139
6	1.413	1.521	1.579	1.19	1.169	1.271	1.137	1.421	1.409	1.57	1.411	1.372	1.189	1.07	0.922	1.111
6	1.38	1.435	1.208	1.264	1.319	1.329	1.247	1.237	1.221	1.61	1.418	1.353	1.221	1.104	1.138	1.172
6	1.437	1.525	1.207	1.18	1.216	1.276	1.175	1.346	1.226	1.582	1.393	1.385	1.279	1.104	1.109	1.135
7	1.549	1.68	1.484	1.366	1.332	1.429	1.314	1.474	1.67	1.779	1.462	1.539	1.333	1.232	1.169	1.326
7	1.47	1.509	1.348	1.311	1.241	1.343	1.259	1.333	1.407	1.82	1.444	1.497	1.409	1.204	1.256	1.226
7	1.446	1.43	1.298	1.233	1.287	1.33	1.252	1.325	1.307	1.663	1.324	1.347	1.314	1.037	1.137	1.104
7	1.653	1.846	1.432	1.588	1.466	1.367	1.582	1.72	1.743	2.042	1.658	1.63	1.519	1.236	1.409	1.389
8	1.912	1.973	1.649	1.978	1.662	1.747	1.605	1.831	1.857	2.31	1.845	1.863	1.656	1.537	1.609	1.682
8	1.452	1.457	1.347	1.259	1.345	1.425	1.249	1.364	1.439	1.643	1.355	1.461	1.372	1.165	1.21	1.285
8	1.601	1.719	1.571	1.407	1.377	1.392	1.375	1.625	1.847	2.045	1.594	1.606	1.536	1.275	1.367	1.362
8	1.405	1.425	1.367	1.221	1.224	1.256	1.221	1.261	1.22	1.547	1.305	1.334	1.353	1.425	1.269	1.328
8	1.526	1.568	1.361	1.282	1.241	1.332	1.281	1.461	1.556	1.71	1.429	1.435	1.337	1.231	1.286	1.381
8	1.321	1.579	1.268	1.192	1.25	1.295	1.302	1.672	1.782	1.75	1.522	1.426	1.318	1.226	1.233	1.35
8	1.087	1.084	1.058	1.024	1.011	1.025	0.983	0.966	1.025	1.173	1.069	1.037	0.97	0.877	0.925	0.869
9	1.557	1.639	1.604	1.362	1.286	1.385	1.289	1.579	1.577	1.65	1.531	1.55	1.541	1.257	1.368	1.498
9	1.61	1.7	1.66	1.329	1.16	1.32	1.3	1.54	1.631	1.721	1.48	1.56	1.5	1.17	1.32	1.45
10	1.65	1.73	1.69	1.31	1.22	1.31	1.2	1.626	1.724	1.79	1.52	1.47	1.5	1.16	1.29	1.45
10	1.93	2.12	2.04	1.66	1.63	1.72	1.748	2.129	2.239	2.35	1.92	1.98	1.85	1.44	1.84	1.83
10	1.49	1.58	1.59	1.26	1.282	1.324	1.292	1.596	1.577	1.598	1.424	1.448	1.407	1.228	1.177	1.33
10	1.767	2.088	1.942	1.524	1.402	1.538	1.482	2.093	2.193	2.228	1.766	1.687	1.585	1.316	1.629	1.66
10	1.775	1.728	1.61	1.55	1.518	1.517	1.521	1.854	2.034	2.145	1.662	1.805	1.557	1.44	1.651	1.619
11	1.5	1.611	1.616	1.302	1.276	1.294	1.312	1.454	1.638	1.821	1.525	1.459	1.309	1.109	1.309	1.165
11	1.734	1.995	1.822	1.385	1.311	1.419	1.409	1.871	1.88	1.987	1.6	1.549	1.433	1.322	1.332	1.549
11	1.466	1.555	1.224	1.203	1.125	1.216	1.186	1.517	1.518	1.603	1.384	1.435	1.377	1.246	1.244	1.184
11	1.228	1.291	1.188	1.209	1.143	1.201	1.173	1.374	1.395	1.363	1.3	1.284	1.156	1.17	1.267	1.208
12	1.478	1.55	1.294	1.312	1.269	1.365	1.297	1.49	1.6	1.583	1.431	1.494	1.469	1.285	1.41	1.375
12	1.983	2.436	1.479	1.682	1.516	1.577	1.66	2.27	2.452	2.364	NA	1.821	1.647	1.467	1.71	1.762
12	1.715	1.837	1.812	1.455	1.398	1.523	1.55	1.719	1.852	1.967	1.717	1.77	1.568	1.36	1.731	1.642
13	1.818	2.089	1.951	1.456	1.365	1.493	1.528	2.16	2.132	2.092	1.752	1.764	1.697	1.375	1.613	1.675
13	1.79	2.014	1.998	1.486	1.457	1.568	1.325	2.055	2.01	2.108	1.811	1.749	1.71	1.378	1.535	1.63
13	1.746	1.853	1.708	1.349	1.319	1.455	1.364	1.684	1.731	1.636	1.575	1.557	1.464	1.292	1.301	1.534
13	1.665	1.934	1.805	1.383	1.284	1.373	1.367	2.048	1.996	1.876	1.625	1.622	1.536	1.311	1.493	1.451
14	1.845	2.057	1.43	1.564	1.437	1.51	1.641	2.072	2.186	2.248	1.73	1.839	1.699	1.511	1.532	1.681
14	1.471	1.648	1.322	1.361	1.171	1.293	1.313	1.723	1.668	1.708	1.452	1.559	1.35	1.294	1.457	1.378
14	1.822	1.993	1.558	1.564	1.4	1.579	1.592	2.164	2.312	2.167	1.843	1.822	1.794	1.556	1.693	1.723
14	1.497	1.64	1.298	1.384	1.127	1.257	1.327	1.662	1.695	1.681	1.433	1.573	1.374	1.322	1.478	1.368
15	1.818	2.116	2.137	1.531	1.434	1.596	1.608	2.26	2.278	2.219	1.738	2.037	1.922	1.622	1.67	1.976
15	1.719	1.94	1.749	1.402	1.305	1.428	1.449	2.046	2.064	1.989	1.612	1.608	1.63	1.263	1.37	1.547
15	2.055	2.303	2.096	1.805	1.672	1.769	1.733	2.541	2.532	2.395	1.914	2.147	2.061	1.49	1.956	1.944
16	1.68	1.949	1.409	1.507	1.329	1.471	1.555	1.985	2.161	2.063	1.661	1.81	1.614	1.577	1.627	1.681
17	1.775	2.001	1.48	1.562	1.358	1.506	1.512	1.921	2.114	2.064	1.709	1.962	1.699	1.598	1.785	1.664
18	1.662	1.847	1.51	1.332	1.18	1.361	1.316	1.92	1.763	1.858	1.535	1.72	1.71	1.449	1.635	1.656
18	1.764	1.87	1.803	1.507	1.287	1.422	1.387	1.986	2.128	1.86	1.581	1.744	1.597	1.401	1.517	1.608
18	1.645	1.759	1.647	1.234	1.188	1.405	1.355	1.83	1.765	1.692	1.6	1.589	1.644	1.491	1.534	1.602
19	1.885	2.225	2.017	1.603	1.384	1.495	1.556	2.224	2.338	2.09	1.777	1.727	1.786	1.468	1.465	1.674
19	1.716	2.05	1.86	1.38	1.178	1.426	1.39	2.159	2.342	1.994	1.538	1.755	1.714	1.481	1.58	1.708
20	1.711	1.82	1.775	1.371	1.249	1.371	1.352	1.743	1.8	1.642	1.512	1.601	1.661	1.426	1.578	1.65
20	1.811	2.179	1.914	1.54	1.364	1.543	1.583	2.244	2.25	2.199	1.845	1.782	1.829	1.577	1.418	1.76
20	1.886	2.257	2.007	1.504	1.422	1.671	1.68	2.181	2.395	2.127	1.925	1.926	1.981	1.516	1.775	1.856
20	1.951	2.306	2.091	1.661	1.569	1.633	1.656	2.262	2.466	2.232	1.814	1.917	1.97	1.558	1.768	1.927
21	1.638	1.944	1.748	1.364	1.231	1.537	1.368	1.922	1.928	1.945	1.575	1.637	1.612	1.475	1.573	1.652
21	1.852	1.931	1.439	1.499	1.268	1.41	1.487	2.245	2.239	2.015	1.741	1.807	1.725	1.47	1.563	1.719
21	1.913	2.113	1.486	1.496	1.325	1.47	1.571	2.216	2.405	2.037	1.815	1.898	1.565	1.524	1.562	1.829
21	1.927	2.344	1.676	1.516	1.28	1.446	1.548	2.36	2.388	2.217	1.657	1.99	1.723	1.659	1.74	1.942
21	1.73	1.923	1.533	1.643	1.332	1.481	1.514	2.218	2.334	2.276	1.834	1.837	1.762	1.65	1.748	1.841
23	1.652	1.782	1.193	1.313	1.113	1.219	1.322	2.042	2.064	1.945	1.55	1.582	1.456	1.554	1.313	1.569
23	1.928	2.184	1.604	1.726	1.455	1.613	1.656	2.273	2.331	2.218	1.86	1.82	1.854	1.552	1.822	1.754
